# Supplementary material for: Alpha-Mangostin Improves Insulin Secretion and Protects INS-1 Cells from Streptozotocin-Induced Damage
Source: Int J Mol Sci. 2018 May 16;19(5):1484. doi: 10.3390/ijms19051484 (PMC5983655; doi:10.3390/ijms19051484)
Supplement: Supplementary file 1 [file ijms-19-01484-s001.zip]

Archive with 1 entries (1 files):
- ijms-294271-SI.pdf
